# Supplementary material for: Nuclear factor Y-A3b binds to the SINGLE FLOWER TRUSS promoter and regulates flowering time in tomato
Source: Hortic Res. 2024 Apr 2;11(5):uhae088. doi: 10.1093/hr/uhae088 (PMC11116822; doi:10.1093/hr/uhae088)
Supplement: Web_Material_uhae088 [file web_material_uhae088.zip]

Archive with 4 entries (4 files):
- Revised Fig. S.docx
- Revised Supplemental Table 1. Primers used in this research.xlsx
- Supplemental Table 2. Protein sequences used for multiple sequence alignment analysis.xlsx
- Supplemental Table 3. Analysis of toxicity tests.xlsx
