# Supplementary material for: Nuclear factor Y-A3b binds to the SINGLE FLOWER TRUSS promoter and regulates flowering time in tomato
Source: Hortic Res. 2024 Apr 2;11(5):uhae088. doi: 10.1093/hr/uhae088 (PMC11116822; doi:10.1093/hr/uhae088)
Supplement: Web_Material_uhae088 [file web_material_uhae088.zip › Revised Supplemental Table 1. Primers used in this research.xlsx]

## Sheet: Sheet2
Supplemental Table 1. Primers used in this research
Gene ID	sequenece(5'-3')	experiments
NF-YA3b-OE-FW	CATTTGGAGAGGACACGCTCGAGATTTCCATCTCCTTGCTGCC	overexpression
NF-YA3b-OE-RV	TCTCATTAAAGCAGGACTCTAGAGGAAAAGAGTAAAAGCCAAGGATG
NF-YA3b-DT1-FW	GAATCTAACAGTGTAGTTTGAATGTCTCGCCTTGTAAGTCGTTTTAGAGCTAGAAATAG	CRISPR/Cas9
NF-YA3b-DT2-RV	GCTATTTCTAGCTCTAAAACTGAGGCAGTCATTTCGTCTTCAAACTACACTGTTAGATT
NF-YA3b-CR-FW	ATTTCCATCTCCTTGCTGCC	Target detection
NF-YA3b-CR-RV	CACATAAGGCTGAGGTCCATAA
NF-YA3b-Q-FW	GGCTCAGAACAAACTTGTCAAA	qRT-PCR
NF-YA3b-Q-RV	TGAACTTTCTTTGAGCTGAGGA
SFT-Q-FW	CTACCACAGGTTCAAGTTTTGG
SFT-Q-RV	TGCCGACCTAATTGTCTGAATA
NF-YA3b-YFP-FW	CTAGTGAATTCATCGATGGATCCATGAAGTCTTTGGATCCTGACTTAC	Subcellular localization
NF-YA3b-YFP-RV	CTCATCTCGAGCCCGGGGGTACCCCGGACAACTGGAGCGTGTT
NF-YA3b-BD-FW	TCTCAGAGGAGGACCTGCATATGATGAAGTCTTTGGATCCTGACTTAC	Transcriptional activation
NF-YA3b-BD-RV	TTATGCGGCCGCTGCAGGTCGACGTCACCGGACAACTGGAGCGTGTT
NF-YB3b-BD-FW	TCTCAGAGGAGGACCTGCATATGATGGCGGATTCGGATAATGAA	Yeast two-hybird
NF-YB3b-BD-RV	TTATGCGGCCGCTGCAGGTCGACGTCACCTTTGCCTCCCAACGTC
NF-YB3c-BD-FW	TCTCAGAGGAGGACCTGCATATGATGGCTGATTCAGACAACGAA
NF-YB3c-BD-RV	TTATGCGGCCGCTGCAGGTCGACGCTATCTCCGCCCTTGACC
NF-YB3a-BD-FW	TCTCAGAGGAGGACCTGCATATGATGACCGGGAAAAAAACCCTA
NF-YB3a-BD-RV	TTATGCGGCCGCTGCAGGTCGACGCTACCATCCAACCCCATGAAGATT
NF-YB3b-CD-BD-FW	TCTCAGAGGAGGACCTGCATATGGAACAAGACAGGTTCCTTCCCATA
NF-YB3b-CD-BD-RV	TTATGCGGCCGCTGCAGGTCGACGACCAAGAGTTGTCATTGCCCACAA
NF-YB3c-CD-BD-FW	TCTCAGAGGAGGACCTGCATATGCAAGACAGGTTCCTTCCGATAG
NF-YB3c-CD-BD-RV	TTATGCGGCCGCTGCAGGTCGACGTGTCATAGCCCAAAGCAAATCAT
NF-YA3b-AD-FW	ACGTACCAGATTACGCTCATATGATGAAGTCTTTGGATCCTGACTTAC
NF-YA3b-AD-RV	TACGATTCATCTGCAGCTCGAGCTCACCGGACAACTGGAGCGTGTT
NF-YC1a-AD-FW	ACGTACCAGATTACGCTCATATGATGGAAAACAGCCCTCAGCA
NF-YC1a-AD-RV	TACGATTCATCTGCAGCTCGAGCTTAACTTTGACCATCAAGGTTACCC
NF-YC1b-AD-FW	ACGTACCAGATTACGCTCATATGATGAAGCTTAAAATCCGAGTAAGCT
NF-YC1b-AD-RV	TACGATTCATCTGCAGCTCGAGCTTAACCCTGTCCATCGCTCTCT
NF-YC9-AD-FW	ACGTACCAGATTACGCTCATATGATGGATCAACATGGAAATGGAC
NF-YC9-AD-RV	TACGATTCATCTGCAGCTCGAGCTTAAGAATCTGAGGGTGGTTGC
NF-YB3a-MSCII-FW	AAGAAGAGAAAGGTGGCGGCCGCATGACCGGGAAAAAAACCCTA	Yeast three-hybird
NF-YB3a-MSCII-RV	ATGGGAGATCAGCCCGAAGATCTCTACCATCCAACCCCATGAAGATT
NF-YB3b-MSCII-FW	AAGAAGAGAAAGGTGGCGGCCGCATGGCGGATTCGGATAATGAA
NF-YB3b-MSCII-RV	ATGGGAGATCAGCCCGAAGATCTTCACCTTTGCCTCCCAACGTC
NF-YB3c-MSCII-FW	AAGAAGAGAAAGGTGGCGGCCGCATGGCTGATTCAGACAACGAA
NF-YB3c-MSCII-RV	ATGGGAGATCAGCCCGAAGATCTCTATCTCCGCCCTTGACC
NF-YC1a-MSCI-FW	AGTTGACTGTATCGCCGGAATTCATGGAAAACAGCCCTCAGCAATCG
NF-YC1a-MSCI-RV	CTTGGCTGCAGGTCGACGGATCCTTAACTTTGACCATCAAGGTTACCC
NF-YC9-MSCI-FW	AGTTGACTGTATCGCCGGAATTCATGGATCAACATGGAAATGGAC
NF-YC9-MSCI-RV	CTTGGCTGCAGGTCGACGGATCCTTAAGAATCTGAGGGTGGTTGCTG
pBridge-MSCI-FW	TCATCGGAAGAGAGTAGT
pBridge-MSCI-RV	CGTTTTAAAACCTAAGAGTCA
pBridge-MSCII-FW	CGTCAGATACATAGATACAA
pBridge-MSCII-RV	CGGATAAGAAAGCAACACCT
NF-YA3b-AD-FW	ACGTACCAGATTACGCTCATATGATGAAGTCTTTGGATCCTGACTTAC
NF-YA3b-AD-RV	TACGATTCATCTGCAGCTCGAGCTCACCGGACAACTGGAGCGTGTT
SFT-box7-PAbAi-FW	AGCTTGAATTCGAGCTCGGTACCTTAAATCCTGAGTTAGATCAGGCC	Yeast one-hybird
SFT-box7-PAbAi-RV	ACATACAGAGCACATGCCTCGAGATTTTTGAGGTGTTTCACACCCTT
SFT-box6-PAbAi-FW	AGCTTGAATTCGAGCTCGGTACCTCCCTTCACCTTAGCATCACCAAT
SFT-box6-PAbAi-RV	ACATACAGAGCACATGCCTCGAG GATAATCTAATGCTATAAATGAAT
SFT-box5-PAbAi-FW	AGCTTGAATTCGAGCTCGGTACCGGAGATTGAAGTTAGGAAGTAATTTTGA
SFT-box5-PAbAi-RV	ACATACAGAGCACATGCCTCGAG GGGGCAAATAAAAGTTACCACTAAAATCT
SFT-box4-PAbAi-FW	AGCTTGAATTCGAGCTCGGTACCATCTACTCTTTCAGCCTGCCATGA
SFT-box4-PAbAi-RV	ACATACAGAGCACATGCCTCGAG AAGTATCTAAATAAGGAATGAAA
SFT-box3-PAbAi-FW	AGCTTGAATTCGAGCTCGGTACCTGGTTGATGAGTTAGATTGAAGTT
SFT-box3-PAbAi-RV	ACATACAGAGCACATGCCTCGAG TTTCCTAGTTTTGACATTGTAATATC
SFT-box2-PAbAi-FW	AGCTTGAATTCGAGCTCGGTACCTATATGTCATAGTCAACAAATCAGTAGC
SFT-box2-PAbAi-RV	ACATACAGAGCACATGCCTCGAG GATTTTTCCAATATTTTACCCTTA
SFT-box1-PAbAi-FW	AGCTTGAATTCGAGCTCGGTACCCGCGTTCTATCTGGACGTATGCGA
SFT-box1-PAbAi-RV	ACATACAGAGCACATGCCTCGAG ACCCCAAAGCGTCCCAATATCATC
NF-YA3b-AD-FW	ACGTACCAGATTACGCTCATATGATGAAGTCTTTGGATCCTGACTTAC
NF-YA3b-AD-RV	TACGATTCATCTGCAGCTCGAGCTCACCGGACAACTGGAGCGTGTT
SFT(P1)-0800-FW	CACTATAGGGCGAATTGGGTACCAGAAACTGAACCCTTAGTGGCG	LUC
SFT(P2)-0800-FW	CACTATAGGGCGAATTGGGTACCTCCCTTCACCTTAGCATCACC
SFT(P3)-0800-FW	CACTATAGGGCGAATTGGGTACCTTAAATCCTGAGTTAGATCAGGCC
SFT-0800-RV	TATGTTTTTGGCGTCTTCCATGGGACGATGGTTGACGATAAACAAAA
NF-YA3b-62SK-FW	GCCGCTCTAGAACTAGTGGATCCATGAAGTCTTTGGATCCTGACTTACA
NF-YA3b-62SK-RV	TTGGTACCGGGCCCCCCCTCGAGTCACCGGACAACTGGAGCG
SFT(P1)-GUS-FW	TGCATCCAACGCGTTGGGAGCTCGGAGATTGAAGTTAGGAAGTAATTTTGA	GUS
SFT(P2)-GUS-FW	TGCATCCAACGCGTTGGGAGCTCTCCCTTCACCTTAGCATCACCAAT
SFT(P3)-GUS-FW	TGCATCCAACGCGTTGGGAGCTCTTAAATCCTGAGTTAGATCAGGCC
SFT-GUS-RV	GCCTTCGCCATTCTAGACTCGAGGACGATGGTTGACGATAAACAAAA
GUS-Q-FW	AAGTGTCGGTCGTGGATGAG
GUS-Q-RV	AGTCCGTCGTTCACCAGTTC
NF-YA3b-PET15d-MBP-FW	TCTGTTCCAGGGGCCGCATATGATGAAGTCTTTGGATCCTGACTTAC	EMSA
NF-YA3b-PET15d-MBP-RV	TGTTAGCAGCCGGATCCTCGAGTCACCGGACAACTGGAGCGTGTT
SFT-box1-Probe-FAM	GAATCAAGACACGATGATATTGGGACGCTTTGGGGTGTAT
SFT-box1-Probe-RV	ATACACCCCAAAGCGTCCCAATATCATCGTGTCTTGATTC
SFT-box1-mutant-FW	GAATCAAGACACGATGATTTTTTGACGCTTTGGGGTGTAT
SFT-box1-mutant-RV	ATACACCCCAAAGCGTCAAAAAATCATCGTGTCTTGATTC
SFT-box1-competitor-FW	GAATCAAGACACGATGATATTGGGACGCTTTGGGGTGTAT
SFT-box1-competitor-RV	ATACACCCCAAAGCGTCCCAATATCATCGTGTCTTGATTC
SFT-box2-Probe-FAM	TAGGGGTAAGGGTAAAATATTGGAAAAATCATTTAAATAT
SFT-box2-Probe-RV	ATATTTAAATGATTTTTCCAATATTTTACCCTTACCCCTA
SFT-box2-mutant-FW	TAGGGGTAAGGGTAAAATAAAAAAAAAATCATTTAAATAT
SFT-box2-mutant-RV	ATATTTAAATGATTTTTTTTTTATTTTACCCTTACCCCTA
SFT-box2-competitor-FW	TAGGGGTAAGGGTAAAATATTGGAAAAATCATTTAAATAT
SFT-box2-competitor-RV	ATATTTAAATGATTTTTCCAATATTTTACCCTTACCCCTA
SFT-box3-Probe-FAM	GTTAGATTGAAGTTAGTAATTGGTTATCCCACCGATGGATT
SFT-box3-Probe-RV	AATCCATCGGTGGGATAACCAATTACTAACTTCAATCTAAC
SFT-box3-mutant-FW	GTTAGATTGAAGTTAGTATTTTTTTATCCCACCGATGGATT
SFT-box3-mutant-RV	AATCCATCGGTGGGATAAAAAAATACTAACTTCAATCTAAC
SFT-box3-competitor-FW	GTTAGATTGAAGTTAGTAATTGGTTATCCCACCGATGGATT
SFT-box3-competitor-RV	AATCCATCGGTGGGATAACCAATTACTAACTTCAATCTAAC
SFT-box4-Probe-FAM	TTAAATTATGTTTTCTTGATTGGGGTTTCATTCCTTATTTA
SFT-box4-Probe-RV	TAAATAAGGAATGAAACCCCAATCAAGAAAACATAATTTAA
SFT-box4-mutant-FW	TTAAATTATGTTTTCTTGGGGGGGGTTTCATTCCTTATTTA
SFT-box4-mutant-RV	TAAATAAGGAATGAAACCCCCCCCAAGAAAACATAATTTAA
SFT-box4-competitor-FW	TTAAATTATGTTTTCTTGATTGGGGTTTCATTCCTTATTTA
SFT-box4-competitor-RV	TAAATAAGGAATGAAACCCCAATCAAGAAAACATAATTTAA
SFT-box5-Probe-FAM	ATGTTTTATCATAAAAATATTGGATGTTTTTAATATTAATC
SFT-box5-Probe-RV	GATTAATATTAAAAACATCCAATATTTTTATGATAAAACAT
SFT-box5-mutant-FW	ATGTTTTATCATAAAAATAAAAAATGTTTTTAATATTAATC
SFT-box5-mutant-RV	GATTAATATTAAAAACATTTTTTATTTTTATGATAAAACAT
SFT-box5-competitor-FW	ATGTTTTATCATAAAAATATTGGATGTTTTTAATATTAATC
SFT-box5-competitor-RV	GATTAATATTAAAAACATCCAATATTTTTATGATAAAACAT
SFT-box6-Probe-FAM	CCCTTCACCTTAGCATCACCAATTAGGATTTACTACGAG
SFT-box6-Probe-RV	CTCGTAGTAAATCCTAATTGGTGATGCTAAGGTGAAGGG
SFT-box6-mutant-FW	CCCTTCACCTTAGCATCAAAAAATAGGATTTACTACGAG
SFT-box6-mutant-RV	CTCGTAGTAAATCCTATTTTTTGATGCTAAGGTGAAGGG
SFT-box6-competitor-FW	CCCTTCACCTTAGCATCACCAATTAGGATTTACTACGAG
SFT-box6-competitor-RV	CTCGTAGTAAATCCTAATTGGTGATGCTAAGGTGAAGGG
SFT-box7-Probe-FAM	AGTTAGATCAGGCCGGCCCAATAGACCTAATCCATAGTG
SFT-box7-Probe-RV	CACTATGGATTAGGTCTATTGGGCCGGCCTGATCTAACT
SFT-box7-mutant-FW	AGTTAGATCAGGCCGGCGGGGGAGACCTAATCCATAGTG
SFT-box7-mutant-RV	CACTATGGATTAGGTCTCCCCCGCCGGCCTGATCTAACT
SFT-box7-competitor-FW	AGTTAGATCAGGCCGGCCCAATAGACCTAATCCATAGTG
SFT-box7-competitor-RV	CACTATGGATTAGGTCTATTGGGCCGGCCTGATCTAACT
