# Supplementary material for: Nuclear factor Y-A3b binds to the SINGLE FLOWER TRUSS promoter and regulates flowering time in tomato
Source: Hortic Res. 2024 Apr 2;11(5):uhae088. doi: 10.1093/hr/uhae088 (PMC11116822; doi:10.1093/hr/uhae088)
Supplement: Web_Material_uhae088 [file web_material_uhae088.zip › Supplemental Table 2. Protein sequences used for multiple sequence alignment analysis.xlsx]

## Sheet: Sheet1
Supplemental Table 2 Protein sequences used for multiple sequence alignment analysis
Gene	protein sequences
SlNF-YA1a (Solyc01g008490.2.1)	MQSESKSANCGEARTYNVPNSTLEPWWNTAGNNPVSLGLMRGSPSDSPSPEQAVDGLSQSDGGSNEEADDTPEKSQSTIPKHSELDGSYVQVDQNLQPMASAIPPKGDGCITQPPQFELVAHSMACAPNLYVDPYYGGILAPFGQPMVPPHVLDMHHPRMPLPHEMAQEPVYVNAKQYHGILRRRESRAKAELEKKLIKVRKPYLHESRHQHALKRARASGGRFAKKSDAGTSKGDGSGSAVPLQSVHSSGSEPLLSNAADVPEWHKDRSLAEHQNSYSNGNGYGKQISFQESKYQAQSAQVGEGGSSGQRW
SlNF-YA1b (Solyc11g065700.1.1)	MPSNSKSTNREETNAYNVPRSTVYPEPWWNGAVYTPVSPGLMRENASDSSSLEQSVDGQSQSDGGINEEDDDAPEKSQSVVPLHADGSYGKADQNFQPAAPAIPPRLDGSLAQPQQLELVGHSIACAPNPYVDPYYGGMMTAFGQPLVPPHVLDMHYARMPLPQEMAQEPVYVNAKQYRRILQRRQSRAKAELEKKQIKGRKPYLHESRHQHALRRVRASGGRFAKKTDASKGTGSVSSSGSEPLQFNAADIQKRNENGRLAELQQSYSNGSSYGNQSSFQESKDEYQSAESREGGFSVK
SlNF-YA3a (Solyc03g121940.2.1)	MVKTIFLCEQIGSVRSSGKSDDSQSVSSQEHGWTFDTYQTNFAVVPFPHPDPYYHDLVAAYGNPTLVQSQMLGTVAPRVPLPLDLKQDEPIFVNAKQYQAILRRRQYRARLEAQNKLSKGRKPYLHESRHRHALNRARGPGGRFVNMKKPGESKSPDLINGQDNQIPDELQLNTKMLERDVDQSGSHSTPFYSAITSGSKGDAIYHHQLFNYSAFSAHNVGVSQLDKEKKDNMSYPCLSSF
SlNF-YA3b (Solyc12g009050.1.1)	MKSLDPDLQGETLRLTHTTLNSQDEMTASGKTNSQDQCASSEYAHDERYGRDMQVQIKPALFSLQNEVANSTGLSAFGYSDPYISGLYTAYGPQPYPQMMGIAPTRVPLPVDMAEDGPIYVNAKQYHGILRRRQIRAKLEAQNKLVKNRKPYLHESRHLHAVNRVRGSGGRFLSSKKVHQSDPNSYPTNSTSSLDSVEHEGSTSAFSSVRQDVVHNGINFQQQQPDHMAFSVSSHMVITMQGNGTQQHAPVVR
SlNF-YA7a (Solyc02g069860.2.1)	MTSSLHYHSDGSENEQSENQSEAHSESSSPAAGMSVPGTVTTNMHYVMPNQLGNGNPMAQTAYPYPDPYYRSIFAPYDPQPYPPQPYPAQPMVHIQLMGIQQAGVPLPSDAIDEPVFVNAKQYHGILRRRQSRAKAESEKKLLKARKPYLHESRHLHALKRARGCGGRFLTAKETDNQQKQDETGDKSQVNINLESGKDKVASSENAS
SlNF-YA7b (Solyc10g079150.1.1)	MGENLRAANQFELMTPSSIAFKSYPFSEVPQYSGGNVTIACGEPMVNQNMERSSIVHHNGRMILPVEVKEEPMYVNAKQYHGILRRRQLRAKAVLQQKVVKSRKPYLHESRHRHAMRRARDGGGRFLNTKKKIQSTTTTTNNNTTPSSRGKSSLDSNSSPNYLLNYEGDIGSSNNTNSVEGFQFQSGIHNTTENLQLGCHYQWNLNDNNHCNCMHSEHF
SlNF-YA8 (Solyc08g062210.2.1)	MLSFSKKGGPGKEGQSFAPLFVSCSSMWNSSDKAEYAPSKKVLTGVESALEHHSDIKKSECQFQDQDSTSTLSTGQSNHVEAAMGKSNTVLQNVAVHPGWGGTYEVQAESGTNASRSGESDTNTLPQPQVNHNHPMACVSYPFADTYFGRLVTAYGSNAIIYPQMVGVTSTRVALPLECTESLPIYVNAKQYSAILKRRQVRAKLEAQNKLVKDRKPYLHESRHRHAMKRARGSGGRFLNTKNMQESKPSSPMHDRNIFKRQAGGNLSSSMVQHSESGSWGTSTQSGSDVTSIFSGDNMFQQPEFRVSGFPFHIQEAEDFLHVGT
SlNF-YA9 (Solyc01g087240.2.1)	MPTIAKHDGRQLETGLRITSLSTTQMQPWWHGYGDNTMPLASENAVAQEKSEGGNQDKETKALAMESGSDGNNEQYKQHLKHFAPTTAAIMAEQQKELTGHSAMLASYPYPDMQYGGMMTYGAPVHPHLFEIHHARMPLPLDMEEEPVYVNAKQYHGILRRRQIRAKAELERKAIKARKPYLHESRHQHAMRRARGTGGRFLNTKKLNDMDCTPTETQKYGATIATHSGNSSGSGSSDQGGKEGSTVQDMHKGHSQSFTTGNGHGSSVYFSASSGSEQGNGHYGHGSWSLLVNQASQGAASSN
SlNF-YA10a (Solyc01g006930.2.1)	MNTTIFSKGNERVVQNQSVGTLCSAPWWSNGFMSQSVAYAEPFGQLKSASVEQQPKGNATEFTISSGDCKSSANGQKLPNIQAASSVRAANMDYRGHFELGFGQSLIYAKHPYGEQCIGLFSAYAPQLSGRIMLPLNLASDEGPIFVNAKQYHGILRRRKTRAKEMEKKALKPRKPYLHLSRHLHALRRPRGCGGRFLNTRNMNGTMKAGKTNNMFKTGDVQNFYPTGSQNSEVLQSDSSNLSSPKETSGSRFFDSSGVANMYSSDNLDPFLFQNLRPPVQAIPDMMNTGHGIFVSGKWVCTADSCCNLKV
SlNF-YA10b (Solyc10g081840.1.1)	MYINTGKFIVGLSFLIKLVYGIYFRVILSMEQPMSFGNILFIFFDSQSYNMDYQGHFDLGLFGQPLVKFSRLKLYISSIGRIMLPLNFTSHDETPIFVNAKQYHGILRRRKFRTKEIEKNLLKPRKVKFFFPFLHLSRHLHAKRRPRGGGGRFLNTRKTDGSINNDANGTTKTSNKKCHHTRSQNSEVLQWCIQF
AT1G72830.1	MMHQMLNKKDSATHSTLPYLNTSISWGVVPTDSVANRRGSAESLSLKVDSRPGHIQTTKQISFQDQDSSSTQSTGQSYTEVASSGDDNPSRQISFSAKSGSEITQRKGFASNPKQGSMTGFPNIHFAPAQANFSFHYADPHYGGLLAATYLPQAPTCNPQMVSMIPGRVPLPAELTETDPVFVNAKQYHAIMRRRQQRAKLEAQNKLIRARKPYLHESRHVHALKRPRGSGGRFLNTKKLLQESEQAAAREQEQDKLGQQVNRKTNMSRFEAHMLQNNKDRSSTTSGSDITSVSDGADIFGHTEFQFSGFPTPINRAMLVHGQSNDMHGGGDMHHFSVHI
CA00g74270	MQPQMMGIAPARVPLPVDIAEDGPIYVNAKQYHGILRRRQIRAKLEAQNKLVKNRKPYLHESRHLHAVNRVRGSGGRFLSSKKALQSDPNSYPANSTSSRDSVEHEGSTSAFSSVRQDVIHNGISFQQQQQPDQMAFSVSSHMGINMQGNGTQQRAPVVR
SMEL4.1_12g001770.1.01	MNKKLHIEVWKIGLRSGIYISLLSGAMKSLDPDLQGETLRLTHSTIDSQDEMTASAKTNSQDQCASSEYVHDERYGRDMQVQIKPAVFSLQNEVAHSTGFSAIGYSDPYISGLYTAYGPQPFPQMMGIAPARVPLPGDIAEDGPIYVNAKQYHGILRRRQIRAKLEAQNKLVKNRKPYLHESRHLHAVNRVRGSGGRFLSSKKVHQSDPNSYLTNSTSSRDSVEHEGSTSAFSSVRQDVHHNGISFQQQPDHMAFSVSSHMDITLQGNGTQQRAPVVR
Nitab4.5_0000073g0050.1	MNKKLHINFLPQKWYFRLLAEMKSLDPDLQGETLRLTHSTINSQDEMTTSKKTNSQDQCASSEYVHDERYGRDMQAQIKPALFSSQNEVAHSTGFSPFGYSDPYMSGLYTAYGPQAFPQMTGIAPTRVPLPLDLAEDGPIYVNAKQYHGIMRRRQIRAKLEAQNKLVKNRKPYLHESRHLHAVNRVRGSGGRFLSSKKVNQSDPNSYPTNSTSSQDSVERENSTSAFSSVRKDVNNGVSFQQQPDHRAFGVSSHMAITMQGNGAQQRAPIVR
PGSC0003DMT400000742	MKSLDPDLQGETLRLTHSTLNSQDEMTASGKTHSQDQCASSDYVHDERYGREMQVQIKPALFSLQNEVAHSTGFSAFGYSDPYISGLYTAYGPQPYPHMMGIAPARVPLPIDMAEDGPIYVNAKQYHGILRRRQIRAKLEAQNKLVKNRKPYLHESRHLHAVNRVRGSGGRFLSSKKVHQSDPNSYPTNSTSSLDSVEHEGSTSAFSSVRQDVVHNGINFQQQPDHMAFSVSSHMVITMQGNGSQQRAPVVR
