# Supplementary material for: Nuclear factor Y-A3b binds to the SINGLE FLOWER TRUSS promoter and regulates flowering time in tomato
Source: Hortic Res. 2024 Apr 2;11(5):uhae088. doi: 10.1093/hr/uhae088 (PMC11116822; doi:10.1093/hr/uhae088)
Supplement: Web_Material_uhae088 [file web_material_uhae088.zip › Supplemental Table 3. Analysis of toxicity tests.xlsx]

## Sheet: Sheet1
Supplemental Table 3. Analysis of toxicity tests
Vector	OD600
pGBKT7	0.265
pGBKT7-NF-YB3a	0.17
pGBKT7-NF-YB3b	0.066
pGBKT7-NF-YB3c	0.044
pGBKT7-NF-YB3b-CD	0.2
pGBKT7-NF-YB3c-CD	0.281
